# Supplementary material for: Transcriptome and Metabolome Integration Reveals the Impact of Fungal Elicitors on Triterpene Accumulation in Sanghuangporus sanghuang
Source: J Fungi (Basel). 2023 May 24;9(6):604. doi: 10.3390/jof9060604 (PMC10299497; doi:10.3390/jof9060604)
Supplement: Supplementary file 1 [file jof-09-00604-s001.zip]

Archive with 2 entries (2 files):
- Supplementary Materials 2 Table.xlsx
- Supplementary Materials1 Figure.pdf
