# Supplementary material for: Transcriptome and Metabolome Integration Reveals the Impact of Fungal Elicitors on Triterpene Accumulation in Sanghuangporus sanghuang
Source: J Fungi (Basel). 2023 May 24;9(6):604. doi: 10.3390/jof9060604 (PMC10299497; doi:10.3390/jof9060604)
Supplement: Supplementary file 1 [file jof-09-00604-s001.zip › Supplementary Materials 2 Table.xlsx]

## Sheet: Sheet1
Applied Microbiology and Biotechnology
Supplementary Files
Combined Metabolome and Transcriptome Analyses of the Effects of Elicitors Treated on Triterpene Accumulation in Sanghuangporus sanghuang
Linjiang Zhou 1＋ ·Yan Fu1＋ · Xinyuan Zhang 1 · Tong Wang 1 · Guangyuan Wang 1 · Liwei Zhou 2 · Hailong Yu3* · Xuemei Tian 1, *
1 Shandong Provincial Key Laboratory of Applied Mycology, Qingdao Agricultural University, Shandong Qingdao 266109, China; zhoulj24@163.com (L.Z.); xiaofu15662034968@163.com (Y.F.); 1172532789@qq.com (X.Z.); 1173391395@qq.com (T.W.); gywang@qau.edu.cn (G.W.)
2 State Key Laboratory of Mycology, Institute of Microbiology, Chinese Academy of Sciences, Beijing 100101, China; liwei_zhou1982@im.ac.cn (L.W.Z.)
Institute of Edible Fungi, Shanghai Academy of Agricultural Sciences, National Engineering Research Center of Edible Fungi, Shanghai, 201403, China. yuhailong@saas.sh.cn(H.L.Y.)
＋ There authors contributed equally to the this work.
* Corresponding author: txm@qau.edu.cn (X.T.)
Table S1. Differential Transcript Information
#ID	FDR	log2FC	regulated	COG_class_annotation	GO_annotation	KEGG_annotation	KEGG_pathway_annotation	KOG_class_annotation	Swissprot_annotation	eggNOG_class_annotation	NR_annotation
transcript_35817	0.00707945	1.62358	up	Function unknown	Biological Process: nuclear-transcribed mRNA poly(A) tail shortening (GO:0000289);; Molecular Function: nucleic acid binding (GO:0003676);; Molecular Function: N,N-dimethylaniline monooxygenase activity (GO:0004499);; Molecular Function: poly(A)-specific ribonuclease activity (GO:0004535);; Molecular Function: ATP binding (GO:0005524);; Biological Process: mRNA processing (GO:0006397);; Cellular …	K15192|0|smo:SELMODRAFT_187576|K15192 TATA-binding protein-associated factor [EC:3.6.4.-] | (RefSeq) hypothetical protein	--	Transcription	TATA-binding protein-associated factor BTAF1 GN=F24B22.240 OS=Arabidopsis thaliana (Mouse-ear cress) PE=1 SV=1	Replication, recombination and repair	SNF2 chromatin remodeling protein [Fomitiporia mediterranea MF3/22]
transcript_20207	0.00954855	1.1664	up	Signal transduction mechanisms	Biological Process: signal transduction (GO:0007165);; Molecular Function: kinase activity (GO:0016301);; Biological Process: phosphorylation (GO:0016310);;	--	--	Signal transduction mechanisms	Probable transcriptional regulator ycf27 GN=ycf27 OS=Porphyridium aerugineum PE=3 SV=1	Signal transduction mechanisms	hypothetical protein A7U60_g2886 [Sanghuangporus baumii]
transcript_55465	0.000369142	2.58222	up	--	Cellular Component: nucleus (GO:0005634);; Cellular Component: cytosol (GO:0005829);; Cellular Component: integral component of membrane (GO:0016021);; Biological Process: transmembrane transport (GO:0055085);;	--	--	Signal transduction mechanisms	Oligopeptide transporter 5 GN=OPT5 OS=Arabidopsis thaliana (Mouse-ear cress) PE=2 SV=1	Function unknown	OPT oligopeptide transporter [Sanghuangporus baumii]
transcript_20259	0.00954855	1.71232	up	Secondary metabolites biosynthesis, transport and catabolism;; Defense mechanisms	Molecular Function: oxidoreductase activity (GO:0016491);; Molecular Function: metal ion binding (GO:0046872);;	--	--	Secondary metabolites biosynthesis, transport and catabolism	Flavonoid 3&apos;-monooxygenase GN=CYP75B2 OS=Petunia hybrida (Petunia) PE=2 SV=1	Secondary metabolites biosynthesis, transport and catabolism	cytochrome P450 [Sanghuangporus baumii]
transcript_41678	0.000967118	2.26588	up	Secondary metabolites biosynthesis, transport and catabolism;; Defense mechanisms	Molecular Function: binding (GO:0005488);; Molecular Function: oxidoreductase activity (GO:0016491);;	--	--	Secondary metabolites biosynthesis, transport and catabolism	Cytochrome P450 81D11 GN=CYP81D11 OS=Arabidopsis thaliana (Mouse-ear cress) PE=2 SV=1	Secondary metabolites biosynthesis, transport and catabolism	cytochrome P450 [Sanghuangporus baumii]
transcript_22572	2.72e-16	4.52225	up	Secondary metabolites biosynthesis, transport and catabolism;; Defense mechanisms	--	--	--	Secondary metabolites biosynthesis, transport and catabolism	Flavonoid 3&apos;-monooxygenase GN=F13G24.190 OS=Arabidopsis thaliana (Mouse-ear cress) PE=1 SV=1	Secondary metabolites biosynthesis, transport and catabolism	cytochrome P450 [Sanghuangporus baumii]
transcript_47110	0.000266519	2.41066	up	--	--	--	--	RNA processing and modification	Polyadenylate-binding protein-interacting protein 4 GN=CID4 OS=Arabidopsis thaliana (Mouse-ear cress) PE=2 SV=1	Function unknown	hypothetical protein A7U60_g8209 [Sanghuangporus baumii]
transcript_19036	0.00655077	1.5664	up	Posttranslational modification, protein turnover, chaperones	--	K01800|1.93456e-06|bna:106421733|K01800 maleylacetoacetate isomerase [EC:5.2.1.2] | (RefSeq) glutathione S-transferase Z1-like	Tyrosine metabolism (ko00350)	Posttranslational modification, protein turnover, chaperones	Glutathione S-transferase 2 (Fragment) GN=GST2 OS=Dianthus caryophyllus (Carnation) PE=2 SV=1	Function unknown	hypothetical protein A7U60_g6695 [Sanghuangporus baumii]
transcript_31034	9.8e-06	2.48262	up	--	--	K14018|1.44927e-37|sita:101767650|K14018 phospholipase A-2-activating protein | (RefSeq) phospholipase A-2-activating protein	Protein processing in endoplasmic reticulum (ko04141)	Lipid transport and metabolism	--	Function unknown	phospholipase A-2-activating protein [Sanghuangporus baumii]
transcript_25702	4.19e-07	1.69563	up	--	--	K14018|2.05689e-17|ccp:CHC_T00008409001|K14018 phospholipase A-2-activating protein | (RefSeq) WD40-repeat containing protein	Protein processing in endoplasmic reticulum (ko04141)	Lipid transport and metabolism	--	Function unknown	phospholipase A-2-activating protein [Sanghuangporus baumii]
transcript_31815	0.00264007	1.29356	up	--	--	K20131|1.5258e-11|mdm:103401928|K20131 Rab5 GDP/GTP exchange factor | (RefSeq) vacuolar protein sorting-associated protein 9A-like	--	Intracellular trafficking, secretion, and vesicular transport	Vacuolar protein sorting-associated protein 9A GN=MMB12.26 OS=Arabidopsis thaliana (Mouse-ear cress) PE=1 SV=1	Function unknown	hypothetical protein A7U60_g7495 [Sanghuangporus baumii]
transcript_22368	0.00194602	2.3594	up	--	--	K20165|3.13698e-06|apro:F751_4436|K20165 TBC1 domain family member 2A | (RefSeq) TBC1 domain family member 2A	--	Intracellular trafficking, secretion, and vesicular transport	--	Function unknown	RabGAP/TBC [Sanghuangporus baumii]
transcript_4013	9.8e-06	1.8679	up	Signal transduction mechanisms	Molecular Function: secondary active sulfate transmembrane transporter activity (GO:0008271);; Cellular Component: integral component of membrane (GO:0016021);; Biological Process: sulfate transmembrane transport (GO:1902358);;	K03321|1.43324e-25|apro:F751_5902|K03321 sulfate permease, SulP family | (RefSeq) Uncharacterized protein C24H6.11c	--	Inorganic ion transport and metabolism	--	Inorganic ion transport and metabolism	sulfate anion transporter [Sanghuangporus baumii]
transcript_41109	0.00466304	2.22603	up	Inorganic ion transport and metabolism	Molecular Function: ammonium transmembrane transporter activity (GO:0008519);; Cellular Component: integral component of membrane (GO:0016021);; Biological Process: ammonium transmembrane transport (GO:0072488);;	--	--	Inorganic ion transport and metabolism	Ammonium transporter 2 member 2 OS=Oryza sativa subsp. japonica (Rice) PE=2 SV=2	Inorganic ion transport and metabolism	ammonium transporter [Sanghuangporus baumii]
transcript_53382	1.45e-07	3.3329	up	Inorganic ion transport and metabolism	Biological Process: sulfur amino acid biosynthetic process (GO:0000097);; Biological Process: sulfate assimilation (GO:0000103);; Molecular Function: sulfite reductase (NADPH) activity (GO:0004783);; Cellular Component: cytosol (GO:0005829);; Cellular Component: sulfite reductase complex (NADPH) (GO:0009337);; Molecular Function: FMN binding (GO:0010181);; Molecular Function: heme binding (GO:002…	K00392|6.28026e-129|cvr:CHLNCDRAFT_35907|K00392 sulfite reductase (ferredoxin) [EC:1.8.7.1] | (RefSeq) hypothetical protein	Sulfur metabolism (ko00920)	Inorganic ion transport and metabolism	Sulfite reductase 1 [ferredoxin], chloroplastic (Precursor) GN=SIR1 OS=Nicotiana tabacum (Common tobacco) PE=1 SV=1	Energy production and conversion	sulfite reductase subunit beta [Sanghuangporus baumii]
transcript_24226	0.00114525	1.70208	up	--	--	--	--	General function prediction only	--	Function unknown	hypothetical protein SCHPADRAFT_900221 [Schizopora paradoxa]
transcript_46754	0.00078833	2.14016	up	--	Cellular Component: integral component of membrane (GO:0016021);; Cellular Component: cell division site (GO:0032153);; Cellular Component: cell tip (GO:0051286);;	--	--	General function prediction only	CSC1-like protein HYP1 GN=HYP1 OS=Arabidopsis thaliana (Mouse-ear cress) PE=2 SV=1	Function unknown	DUF221-domain-containing protein [Sanghuangporus baumii]
transcript_12206	4.76e-05	2.79576	up	--	--	--	--	General function prediction only	--	Function unknown	phosphoglycerate mutase-like protein [Sanghuangporus baumii]
transcript_23981	0.00466304	2.05914	up	--	--	K20102|1.74541e-58|smo:SELMODRAFT_6429|K20102 YTH domain-containing family protein | (RefSeq) hypothetical protein	--	General function prediction only	30-kDa cleavage and polyadenylation specificity factor 30 {ECO:0000303|PubMed:18479511} OS=Arabidopsis thaliana (Mouse-ear cress) PE=1 SV=1	Function unknown	YTH-domain-containing protein [Sanghuangporus baumii]
transcript_23456	1.24e-08	3.31869	up	General function prediction only	--	--	--	Energy production and conversion	Probable aldo-keto reductase 1 GN=AKR1 OS=Glycine max (Soybean) PE=2 SV=1	Energy production and conversion	hypothetical protein A7U60_g7769 [Sanghuangporus baumii]
transcript_31893	2.44e-06	2.90022	up	Carbohydrate transport and metabolism	Biological Process: metabolic process (GO:0008152);; Molecular Function: hydrolase activity (GO:0016787);;	--	--	Energy production and conversion	Carboxyvinyl-carboxyphosphonate phosphorylmutase, chloroplastic (Precursor) GN=At1g77060 OS=Arabidopsis thaliana (Mouse-ear cress) PE=2 SV=2	Carbohydrate transport and metabolism	oxaloacetate acetylhydrolase [Sanghuangporus baumii]
transcript_10738	0.000112447	2.59734	up	Carbohydrate transport and metabolism	Biological Process: metabolic process (GO:0008152);; Molecular Function: hydrolase activity (GO:0016787);;	--	--	Energy production and conversion	Carboxyvinyl-carboxyphosphonate phosphorylmutase, chloroplastic (Precursor) GN=At1g77060 OS=Arabidopsis thaliana (Mouse-ear cress) PE=2 SV=2	Carbohydrate transport and metabolism	oxaloacetate acetylhydrolase [Sanghuangporus baumii]
transcript_25179	0.00599289	2.02634	up	Cell motility	Molecular Function: DNA binding (GO:0003677);; Molecular Function: motor activity (GO:0003774);; Molecular Function: ATP binding (GO:0005524);; Cellular Component: integral component of membrane (GO:0016021);; Cellular Component: myosin complex (GO:0016459);; Molecular Function: transferase activity, transferring hexosyl groups (GO:0016758);;	--	--	Cell wall/membrane/envelope biogenesis	Chitin synthase GN=CHS OS=Saprolegnia monoica PE=3 SV=1	Cytoskeleton	chitin synthase [Sanghuangporus baumii]
transcript_53742	1.56e-21	5.07433	up	--	Cellular Component: cytoplasm (GO:0005737);; Biological Process: RNA metabolic process (GO:0016070);; Molecular Function: nucleotidyltransferase activity (GO:0016779);; Molecular Function: ion binding (GO:0043167);; Molecular Function: organic cyclic compound binding (GO:0097159);; Molecular Function: heterocyclic compound binding (GO:1901363);;	--	--	Cell cycle control, cell division, chromosome partitioning	--	Replication, recombination and repair	hypothetical protein A7U60_g7005 [Sanghuangporus baumii]
transcript_31958	0.00144397	1.96167	up	Carbohydrate transport and metabolism	--	--	--	Carbohydrate transport and metabolism	--	Carbohydrate transport and metabolism	MFS general substrate transporter [Schizopora paradoxa]
transcript_27407	5.49e-05	2.00023	up	Carbohydrate transport and metabolism	--	--	--	Carbohydrate transport and metabolism	--	Carbohydrate transport and metabolism	MFS general substrate transporter [Schizopora paradoxa]
transcript_13604	4.1e-13	4.14991	up	--	--	--	--	--	--	--	hypothetical protein A7U60_g3300 [Sanghuangporus baumii]
transcript_53297	0.00041045	1.80235	up	--	--	--	--	--	--	--	hypothetical protein A7U60_g3824 [Sanghuangporus baumii]
transcript_16055	0.00599289	1.60335	up	--	--	--	--	--	--	Function unknown	hypothetical protein A7U60_g667 [Sanghuangporus baumii]
transcript_56465	0.00119225	2.02853	up	--	Molecular Function: structural constituent of cell wall (GO:0005199);; Cellular Component: fungal-type cell wall (GO:0009277);;	--	--	--	--	Function unknown	fungal hydrophobin [Sanghuangporus baumii]
transcript_20792	0.00311441	2.02834	up	--	--	--	--	--	--	Function unknown	hypothetical protein A7U60_g2644 [Sanghuangporus baumii]
transcript_33794	1.22e-14	4.38571	up	--	--	--	--	--	--	--	hypothetical protein FOMMEDRAFT_141077 [Fomitiporia mediterranea MF3/22]
F01_transcript_36016	0.000369142	1.99364	up	--	--	--	--	--	--	Function unknown	hypothetical protein A7U60_g2487 [Sanghuangporus baumii]
F01_transcript_27160	0.00599289	1.2791	up	Carbohydrate transport and metabolism	Biological Process: carbohydrate metabolic process (GO:0005975);; Cellular Component: integral component of membrane (GO:0016021);; Molecular Function: transferase activity (GO:0016740);; Molecular Function: hydrolase activity (GO:0016787);;	--	--	--	--	Carbohydrate transport and metabolism	modular protein [Sanghuangporus baumii]
F01_transcript_41256	2.8e-05	2.36895	up	--	--	--	--	--	--	--	hypothetical protein A7U60_g3689 [Sanghuangporus baumii]
F01_transcript_23851	0.00466304	2.2377	up	--	--	--	--	--	--	--	hypothetical protein A7U60_g5892 [Sanghuangporus baumii]
F01_transcript_46542	0.000201222	1.11276	up	--	Molecular Function: transcription factor activity, sequence-specific DNA binding (GO:0003700);; Biological Process: regulation of transcription, DNA-templated (GO:0006355);; Molecular Function: zinc ion binding (GO:0008270);; Molecular Function: sequence-specific DNA binding (GO:0043565);;	--	--	--	--	Function unknown	hypothetical protein A7U60_g5452 [Sanghuangporus baumii]
F01_transcript_49172	1.34e-39	6.43089	up	--	Molecular Function: protein kinase activity (GO:0004672);; Molecular Function: ATP binding (GO:0005524);; Biological Process: protein phosphorylation (GO:0006468);;	--	--	--	--	Signal transduction mechanisms	Pkinase-domain-containing protein [Sanghuangporus baumii]
F01_transcript_52875	0.00599356	2.19204	up	--	--	--	--	--	--	Function unknown	hypothetical protein A7U60_g6846 [Sanghuangporus baumii]
F01_transcript_22243	7.3e-13	4.05109	up	--	--	--	--	--	--	Function unknown	hypothetical protein A7U60_g785 [Sanghuangporus baumii]
F01_transcript_31990	6.37e-12	2.07851	up	Coenzyme transport and metabolism;; Energy production and conversion	Molecular Function: catalytic activity (GO:0003824);; Biological Process: metabolic process (GO:0008152);; Cellular Component: integral component of membrane (GO:0016021);;	--	--	--	--	Function unknown	nonribosomal peptide synthetase 12 [Sanghuangporus baumii]
F01_transcript_52889	0.000147249	1.95201	up	--	Molecular Function: nucleotide binding (GO:0000166);;	--	--	--	--	Cytoskeleton	kinesin [Sanghuangporus baumii]
F01_transcript_38045	0.000380583	1.5501	up	--	--	--	--	--	--	Function unknown	hypothetical protein A7U60_g2416 [Sanghuangporus baumii]
F01_transcript_30291	0.00194602	2.21123	up	Intracellular trafficking, secretion, and vesicular transport	--	--	--	--	--	--	hypothetical protein A7U60_g2493 [Sanghuangporus baumii]
F01_transcript_22696	0.00643277	2.11623	up	--	--	--	--	--	--	Function unknown	mitochondrial 50S ribosomal protein L5 [Sanghuangporus baumii]
F01_transcript_24132	3.98e-05	2.71105	up	--	--	--	--	--	--	--	hypothetical protein A7U60_g8932 [Sanghuangporus baumii]
F01_transcript_8472	0.00293163	1.941	up	General function prediction only	Molecular Function: translation elongation factor activity (GO:0003746);; Molecular Function: ATP binding (GO:0005524);; Biological Process: translational elongation (GO:0006414);; Molecular Function: hydrogen ion transmembrane transporter activity (GO:0015078);; Biological Process: ATP hydrolysis coupled proton transport (GO:0015991);; Molecular Function: ATPase activity (GO:0016887);; Cellular …	K03235|0|csl:COCSUDRAFT_47721|K03235 elongation factor 3 | (RefSeq) elongation factor EF-3	--	--	ABC transporter F family member 3 GN=F1N19.11 OS=Arabidopsis thaliana (Mouse-ear cress) PE=1 SV=1	Function unknown	hypothetical protein A7U60_g1642 [Sanghuangporus baumii]
F01_transcript_25090	0.00111051	2.17194	up	Carbohydrate transport and metabolism	Biological Process: oxalate metabolic process (GO:0033609);; Molecular Function: nutrient reservoir activity (GO:0045735);;	--	--	--	--	Carbohydrate transport and metabolism	oxalate decarboxylase [Sanghuangporus baumii]
F01_transcript_19444	7.57e-08	3.21697	up	Intracellular trafficking, secretion, and vesicular transport	--	--	--	--	--	--	hypothetical protein A7U60_g2493 [Sanghuangporus baumii]
F01_transcript_28131	0.00168209	2.38656	up	--	--	--	--	--	--	Signal transduction mechanisms	kinase-like protein [Sanghuangporus baumii]
F01_transcript_22050	0.00269014	1.79343	up	--	--	--	--	--	--	Transcription	hypothetical protein A7U60_g1486 [Sanghuangporus baumii]
F01_transcript_4502	0.000558458	2.52637	up	--	--	--	--	--	--	Function unknown	hypothetical protein A7U60_g3758 [Sanghuangporus baumii]
F01_transcript_41430	0.00114525	2.02221	up	--	Cellular Component: cell periphery (GO:0071944);;	--	--	--	--	Function unknown	hypothetical protein A7U60_g2487 [Sanghuangporus baumii]
F01_transcript_30521	0.00396271	2.21345	up	--	Molecular Function: hydrolase activity, hydrolyzing O-glycosyl compounds (GO:0004553);; Biological Process: carbohydrate metabolic process (GO:0005975);;	--	--	--	--	Carbohydrate transport and metabolism	glycoside hydrolase family 16 protein [Sanghuangporus baumii]
F01_transcript_45490	1.41e-08	1.92612	up	Carbohydrate transport and metabolism	Biological Process: polysaccharide catabolic process (GO:0000272);; Molecular Function: hydrolase activity, hydrolyzing O-glycosyl compounds (GO:0004553);;	K15920|3.76791e-39|atr:18448825|K15920 beta-D-xylosidase 4 [EC:3.2.1.37] | (RefSeq) beta-xylosidase/alpha-L-arabinofuranosidase 1	Starch and sucrose metabolism (ko00500);Amino sugar and nucleotide sugar metabolism (ko00520)	--	Probable beta-D-xylosidase 5 (Precursor) GN=BXL5 OS=Arabidopsis thaliana (Mouse-ear cress) PE=2 SV=2	Carbohydrate transport and metabolism	beta-glucosidase [Sanghuangporus baumii]
Table S2. Differential metabolites of Triterpenoids
Formula	Compounds	Class I	Class II	CAS	Level	SH_CK-1	SH_CK-2	SH_CK-3	SH_CK-4	SH_CK-5	SH_CK-6	Average	SH_CL-1	SH_CL-2	SH_CL-3	SH_CL-4	SH_CL-5	SH_CL-6	Average	VIP	Fold_Change	Log2FC	Type
C30H50O2	Betulin	Terpenoids	Triterpene	473-98-3	B	203530	222230	188990	217220	171610	186860	198407	31476	29089	43633	32842	29261	41244	34590.8	1.17277	0.174343	-2.52	down
C30H48O3	Betulinic acid	Terpenoids	Triterpene	472-15-1	B	135420	119100	161780	130590	135820	157290	140000	416220	349280	381800	365080	365580	327330	367548	1.16357	2.62535	1.39251	up
C30H48O4	2-Hydroxyoleanolic acid	Terpenoids	Triterpene	26707-60-8	A	57168	56669	67683	67508	47719	56653	58900	4467300	8182100	5725800	7735000	7264500	7150300	6.75417e+06	1.18271	114.672	6.84137	up

## Sheet: Sheet2
Summary of differentially accumulated metabolites
Compounds	VIP	Fold Change	Log2FC	Type
3-O-Acetylpinobanksin	1.18506	34039.3	15.0549	up
7-Hydroxy-4-methylcoumarin	1.18484	5893.65	12.5249	up
Tricin-5-O-Glucoside	1.18406	1459.44	10.5112	up
Naringenin-7-O-(6''-malonyl)glucoside	1.18432	1337.7	10.3855	up
Kaempferol-3-O-(6''-malonyl)glucoside	1.18376	1249.2	10.2868	up
Hispolon;Hisplone	1.18251	188.188	7.55603	up
Hispidin	1.18171	120.066	6.90768	up
2-Hydroxyoleanolic acid	1.18271	114.672	6.84137	up
Scopoletin-7-O-glucoside (Scopolin)	1.17196	14.1944	3.82725	up
Kaempferol-3-O-(2''-acetyl)glucoside	1.18038	8.62407	3.10837	up
Ethyl caffeate	1.18315	7.30135	2.86816	up
3,4-Dimethoxycinnamic acid	1.18297	7.15731	2.83942	up
1,2,3-Tri-O-galloyl-D-glucose	1.12333	6.69602	2.7433	up
Caffeic acid	1.17999	6.24931	2.6437	up
Salicylic acid	1.17142	5.40759	2.43499	up
Esculetin	1.18214	4.66209	2.22098	up
6,7,8-Tetrahydroxy-5-methoxyflavone	1.16541	4.11248	2.04001	up
Daphnetin	1.0558	3.38306	1.75833	up
Diosmetin (5,7,3'-Trihydroxy-4'-methoxyflavone)	1.15769	3.24773	1.69943	up
Methyl ferulate	1.17966	3.10458	1.6344	up
4',5,7-Trihydroxy-3',6-dimethoxyflavone (Jaceosidin)	1.15868	2.94256	1.55707	up
Ferulic acid	1.17288	2.86227	1.51716	up
Tricin (5,7,4'-Trihydroxy-3',5'-dimethoxyflavone)	1.16332	2.75408	1.46157	up
Catechin	1.12145	2.68868	1.4269	up
Betulinic acid	1.16357	2.62535	1.39251	up
Diosmetin-7-O-rutinoside (Diosmin)	1.17036	0.469368	-1.09121	down
Serotonin	1.11701	0.454522	-1.13758	down
4-Hydroxycoumarin	1.03503	0.423242	-1.24045	down
Lumichrome	1.17759	0.369757	-1.43535	down
Vanillin	1.11648	0.34805	-1.52264	down
Cinnamic acid	1.14302	0.328425	-1.60636	down
Tricin-7-O-(2''-O-rhamnosyl)galacturonide	1.16407	0.307903	-1.69945	down
Cafestol	1.11406	0.200177	-2.32065	down
Betulin	1.17277	0.174343	-2.52	down
p-Coumaric acid	1.18097	0.134506	-2.89426	down
Indole-2-carboxylic acid	1.1823	0.125169	-2.99805	down
4-Methylbenzaldehyde	1.18103	0.117514	-3.0891	down
Indole-3-carboxaldehyde	1.18265	0.11452	-3.12633	down
Tryptophol	1.18333	0.110558	-3.17713	down
3-(4-Hydroxyphenyl)-propionic acid	1.17965	0.107373	-3.2193	down
2,5-Dihydroxybenzaldehyde	1.17851	0.104531	-3.258	down
4-Hydroxybenzoic acid	1.18121	0.10278	-3.28236	down
Protocatechualdehyde	1.18167	0.0994236	-3.33027	down
2-(Formylamino)benzoic acid	1.17771	0.0949419	-3.39681	down
Vanillic acid	1.18048	0.0763619	-3.711	down
p-Coumaric acid methyl ester	1.18225	0.0414805	-4.59142	down
4-Methoxycinnamic acid	1.18307	0.0383923	-4.70304	down
4-Hydroxybenzaldehyde	1.18398	0.0352561	-4.82598	down

## Sheet: Sheet3
Analysis of transcriptome sequences of S. sanghuang from ET and WET
Sample	Read Number	Base Number	GC Content	% ≥Q30
WET1	25246027	7542093106	52.63	94.69
WET2	21712576	6500736324	52.62	95.57
WET3	21352924	6380883072	52.52	95.58
ET1	23375056	6979323872	52.34	95.41
ET2	22783195	6808055780	52.56	95.66
ET3	25204949	7526855660	52.53	95.66

## Sheet: Sheet4
Sequences of designed primers
Primer name	sequence(5’→3‘)
18S-F	CAACCATAAACGATGCCGA
18S-R	AGCCTTGCGACCATACTCC
transcript_20207-F	CTCCACCACAAGAATATCC
transcript_20207-R	CTCGTGTCCTGTTATTACC
transcript_ 20259-F	GGACGAGGATGACGAATACA
transcript _20259-R	TCTGGAATGAACTTGTCTGGAT
transcript_41678-F	TTCCTTGGCGAACATCCT
transcript _41678-R	CGACATAGCAAGCGTGAG
transcript_4013-F	GTTGGAGGAGGAAGGAGTTG
transcript 4013-R	GCTGTATCTGCTACGCTCTT

## Sheet: Sheet5
System of qRT-PCR reactin
Components	Final concentration	Loading volume(μL）
2XSYBR® Green Supermix	1X	5
F	200nM	0.5
R	200nM	0.5
cDNA	N/A	1
ddH2O	N/A	3
The procedure of qRT-PCR reaction
Procedures	Temperature	Time	Cycle
Initial Denaturation	95℃	3min	1
Denaturation	95℃	10s
Annealing	60℃	30s
Extension	72℃	15s	39
